# Supplementary material for: The complete mitochondrial genome of Cornus officinalis reveals a multipartite structure and clarifies its phylogenetic position
Source: Mitochondrial DNA B Resour. 2026 Apr 20;11(5):659–63. doi: 10.1080/23802359.2026.2658962 (PMC13097176; doi:10.1080/23802359.2026.2658962)
Supplement: Supplementary Tables.xlsx [file TMDN_A_2658962_SM0512.xlsx]

## Sheet: Table S1
Table S1. Gene composition of the three circular mitochondrial genomes of Cornus officinalis.
Group of Genes	Chromosome 1	Chromosome 2	Chromosome 3
ATP synthase	atp9	atp4	atp1, atp6, atp8
Complex I(NADH dehydrogenase)	nad1, nad2, nad4, nad5, nad6, nad9	nad1, nad3, nad4L, nad7	nad1,nad2,nad5
Complex II (succinate dehydrogenase)			sdh3, sdh4
Cytochrome c biogenesis	–	ccmB	ccmC, ccmFC, ccmFN
Complex IV(Cytochrome c oxidase)	–	–	cox1, cox2, cox3
Transport membrane protein	–	mttB	–
Cytochrome c biogenesis	–	cob	cob
Maturase	matR	–	–
Large subunit of ribosome	rpl2, rpl16	rpl5, rpl10	rpl5
Small ribosomal subunit proteins	rps1, rps3, rps4, rps19	rps7, rps12, rps13, rps14	rps10，rps14,rps19
rRNA genes	–	rrn26	rrn5, rrn18, rrn26
tRNA genes	trnD-GUC, trnE-UUC, trnF-GAA, trnG-GCC, trnH-GUG, trnP-UGG (2), trnQ-UUG, trnS-GCU, trnS-UGA, trnW-CCA, trnfM-CAU	trnK-UUU, trnS-CGA	trnC-GCA, trnI-CAU, trnM-CAU, trnN-GUU, trnY-GUA (2), trnfM-CAU (3)

## Sheet: Table S2
Supplementary Table S2. Taxonomic information and GenBank accessions of mitochondrial genomes used for phylogenetic analysis
Species	Genus	Family	order (mitochondrial lineage)	GenBank accession
Camellia chekiangoleosa	Camellia	Theaceae	Ericales	NC_086749.1
Camellia oleifera	Camellia	Theaceae	Ericales	PQ557234.1
Primula mallophylla	Primula	Primulaceae	Ericales	PV527762.1
Rhododendron vialii	Rhododendron	Ericaceae	Ericales	PQ537097.1
Hydrangea chinensis	Hydrangea	Hydrangeaceae	Cornales	PQ593890.1
Cornus officinalis	Cornus	Cornaceae	Cornales	this study
Oxyria digyna	Oxyria	Polygonaceae	Caryophyllales	PQ301199.1
Oxyria sinensis	Oxyria	Polygonaceae	Caryophyllales	PQ320132.1
Rheum palmatum	Rheum	Polygonaceae	Caryophyllales	NC_082039.1
Amaranthus hypochondriacus	Amaranthus	Amaranthaceae	Caryophyllales	PX126027.1
Graptopetalum paraguayense	Graptopetalum	Crassulaceae	Saxifragales	PV256627.1
Vitis vinifera	Vitis	Vitaceae	Vitales	NC_012119.1
